# Supplementary material for: Phenome-wide association study of monogenic inflammatory bowel disease genes in diverse biobanks identifies population-specific and shared Goldilocks alleles: implications for Precision Medicine
Source: J Crohns Colitis. 2025 Aug 5;19(7):jjaf098. doi: 10.1093/ecco-jcc/jjaf098 (PMC13223577; doi:10.1093/ecco-jcc/jjaf098)
Supplement: jjaf098_suppl_Supplementary_Figures_1-2_Tables_1-10 [file jjaf098_suppl_supplementary_figures_1-2_tables_1-10.zip]

Archive with 6 entries (5 files):
- jjaf098_Suppl_Methods_Tables 1-10_Figures 1-2/
- jjaf098_Suppl_Methods_Tables 1-10_Figures 1-2/Suppfigure1.pdf
- jjaf098_Suppl_Methods_Tables 1-10_Figures 1-2/Suppfigure2.pdf
- jjaf098_Suppl_Methods_Tables 1-10_Figures 1-2/Supplementary figure legends.docx
- jjaf098_Suppl_Methods_Tables 1-10_Figures 1-2/Supplementary Methods.docx
- jjaf098_Suppl_Methods_Tables 1-10_Figures 1-2/Supplementary_tables.xlsb
